# Supplementary material for: Formation of Hydroxylated-Benzoyl-Benzofuranones Following the Exposure of Quercetin and Kaempferol to aNitrite-Containing Acidic Medium
Source: Molecules. 2026 Jul 2;31(13):2320. doi: 10.3390/molecules31132320 (PMC13363257; doi:10.3390/molecules31132320)
Supplement: Supplementary file 1 [file molecules-31-02320-s001.zip]

Archive with 8 entries (8 files):
- Figure S8.jpg
- Figure S1.jpg
- Figure S2.jpg
- Figure S3.jpg
- Figure S4.jpg
- Figure S5.jpg
- Figure S6.jpg
- Figure S7.jpg
